# Supplementary material for: Efficacy and Safety of Avatrombopag in Patients with Chronic Liver Disease and Thrombocytopenia Undergoing Elective Surgery
Source: J Clin Med. 2026 Jul 21;15(14):5715. doi: 10.3390/jcm15145715 (PMC13412254; doi:10.3390/jcm15145715)
Supplement: Supplementary file 1 [file jcm-15-05715-s001.zip]

Archive with 1 entries (1 files):
- jcm-4390692-supplementary.pdf
